# Supplementary material for: Characteristics of the inner retinal layer in the fellow eyes of patients with unilateral exudative age-related macular degeneration
Source: PLoS One. 2020 Sep 23;15(9):e0239555. doi: 10.1371/journal.pone.0239555 (PMC7511006; doi:10.1371/journal.pone.0239555)
Supplement: S1 Data — (XLSX) [file pone.0239555.s001.xlsx]

## Sheet: Sheet2
Group	Age	Sex	logmar	SE	IOP	AXL	OCTASS	ACEN	FAZAREA	FAZPERI	FAZCIR	PCENT	AFULL	PFULL	CMTSS	CMT	GCLSS	GCLMEAN	GCLMIN	GCLS	GCLST	GCLIT	GCLI	GCLIN	GCLsn	OPTICSS	MEANRNFL	RIMAREA	DISCAREA	AVERATIO	VERATIO	CUPVOL	SUP	TEMP	INF	NASAL
1	78	1	0	1	16	23.91	8	3.1	0.22	3.21	0.27	0.06	13.3	0.25	9	218	9	76	74	75	76	77	73	77	78	8	90	1.45	1.81	0.44	0.41	0.07	102	87	111	61
1	62	1	0	0.25	16	23.46	8	2.6	0.29	3.03	0.26	0.05	13.5	0.25	10	234	10	81	76	83	79	80	79	81	85	9	95	1	2.1	0.72	0.66	0.43	127	69	120	64
1	81	0	0	-0.13	12	23.57	7	3.1	0.19	3.06	0.25	0.05	14.6	0.25	9	241	9	68	66	70	67	69	68	68	68	6	77	1.17	1.95	0.63	0.64	0.16	95	61	95	56
1	74	1	-0.1	-0.63	16	23.14	8	4.5	0.34	2.82	0.53	0.08	14.8	0.28	10	223	10	73	68	70	68	74	74	75	75	7	93	1.33	1.33	0.08	0.07	0	112	69	132	58
1	83	0	-0.05	0.63	17	23.49	8	3	0.27	3.27	0.32	0.05	15	0.28	8	216	8	74	69	77	70	73	74	75	78	8	86	1.02	1.92	0.69	0.69	0.42	108	60	118	61
1	78	0	-0.1	0	13	23.8	8	10.7	0.2	2	0.64	0.18	17.3	0.33	8	283	8	76	72	71	80	76	75	77	75	7	87	1.15	1.59	0.52	0.6	0.1	98	57	125	68
1	59	0	0	-0.88	16	25.26	9	10.5	0.2	1.96	0.64	0.19	17.5	0.34	8	284	8	65	62	64	66	66	65	63	65	7	89	1.37	1.69	0.43	0.44	0.07	132	40	110	73
1	76	0	-0.1	-0.38	12	24.29	9	6.5	0.36	2.99	0.51	0.11	17.6	0.32	7	226	7	79	76	78	77	83	78	78	82	7	97	1.51	2.71	0.66	0.6	0.17	121	78	124	64
1	87	0	0	-0.25	8	21.65	10	5.2	0.28	3.16	0.36	0.1	17.6	0.35	10	237	10	79	67	75	77	87	82	78	77	9	98	2.04	2.76	0.5	0.51	0.03	122	87	121	62
1	57	0	0	-0.38	16	24.67	10	8.1	0.33	2.55	0.64	0.14	17.7	0.34	10	241	10	77	71	78	83	75	70	78	80	9	90	1.35	2.28	0.64	0.63	0.34	115	72	98	76
1	81	0	0	0	12	23.57	9	6.3	0.38	2.71	0.65	0.11	17.8	0.33	8	230	8	67	47	60	68	74	68	67	63	9	83	1.21	1.64	0.51	0.53	0.11	110	66	102	55
1	73	1	-0.1	-0.63	18	23.96	9	8.4	0.28	2.23	0.71	0.15	17.9	0.33	9	243	9	78	74	74	83	80	77	74	79	8	84	1.03	1.62	0.6	0.56	0.1	118	71	99	50
1	67	1	0	1	11	22.43	10	8.9	0.28	2.37	0.64	0.16	18.4	0.28	10	244	9	87	84	89	87	86	87	86	88	8	99	1.45	2.17	0.57	0.53	0.11	118	73	136	69
1	57	0	0	-0.13	15	24.5	10	9.2	0.28	2.54	0.55	0.16	18.5	0.34	10	247	10	80	78	78	81	78	75	83	85	9	91	1.19	1.92	0.62	0.58	0.27	117	70	108	72
1	67	1	0	1	10	22.37	10	8.9	0.23	2.17	0.63	0.15	18.6	0.23	9	250	9	87	82	88	86	84	88	87	91	7	98	1.42	2.27	0.6	0.53	0.14	127	74	134	59
1	63	0	0	-1.25	17	24.04	9	12.9	0.27	2.44	0.57	0.23	18.6	0.34	10	251	9	69	57	65	72	69	68	71	71	6	71	1.32	1.75	0.49	0.49	0.09	100	46	78	61
1	69	1	0	-1.13	15	22.38	9	5.2	0.43	2.94	0.62	0.09	18.7	0.33	10	232	10	84	81	82	85	87	87	82	81	9	101	1.39	1.59	0.36	0.33	0.03	122	75	140	68
1	59	0	0	-2.75	16	25.53	9	8.5	0.34	2.52	0.68	0.15	18.7	0.34	10	279	10	88	60	69	72	72	65	63	65	7	87	1.28	1.88	0.56	0.51	0.14	124	46	111	67
1	72	1	0	-0.13	17	23.57	10	7.5	0.36	2.57	0.68	0.13	18.8	0.34	10	238	10	83	79	82	81	80	79	86	88	9	98	1.45	1.89	0.47	0.51	0.11	123	77	118	75
1	73	1	0	1.31	16	22.66	10	6.2	0.42	2.95	0.61	0.12	18.8	0.35	10	234	10	76	69	75	76	79	74	76	75	10	93	1.06	1.78	0.64	0.58	0.29	127	58	129	61
1	73	1	0	-3.25	12	25.66	9	11.5	0.23	2.22	0.58	0.19	19	0.34	9	237	9	72	71	69	70	75	72	75	72	8	106	1.83	1.84	0.09	0.08	0	133	78	141	72
1	72	1	-0.1	2	15	21.82	10	6.3	0.41	2.73	0.69	0.12	19	0.35	7	244	7	84	81	83	84	86	81	84	85	6	97	1.36	1.86	0.51	0.47	0.1	120	58	138	74
1	93	0	-0.1	-0.88	19	24.03	10	9.1	0.23	2.06	0.7	0.17	19.5	0.35	8	240	8	72	71	74	74	75	71	70	71	8	65	0.94	1.84	0.69	0.64	0.22	78	53	79	51
1	67	1	0	1	18	22.69	10	7	0.35	2.65	0.62	0.12	19.5	0.36	8	252	8	84	80	86	82	83	83	82	85	9	103	1.3	1.98	0.58	0.57	0.06	130	80	140	65
1	63	1	0	0.5	14	23.26	10	7.7	0.29	2.44	0.62	0.13	19.6	0.34	8	248	8	88	84	93	84	85	87	86	95	8	98	1.27	1.68	0.49	0.42	0.07	124	62	116	61
1	80	1	0	-0.25	15	22.4	10	12.1	0.25	2.22	0.63	0.23	19.6	0.37	9	263	9	61	23	41	57	69	60	71	66	8	85	1.51	2.86	0.68	0.66	0.12	121	60	118	79
1	67	0	0	1.13	16	23.72	10	7.6	0.32	2.38	0.71	0.13	19.8	0.36	9	254	9	77	73	75	82	78	72	75	80	9	85	1.14	1.57	0.52	0.46	0.12	112	58	99	74
1	68	0	0	-0.38	14	23.11	10	10.3	0.3	2.4	0.65	0.18	19.9	0.36	10	278	10	82	81	82	81	87	80	79	82	8	102	1.59	2.25	0.53	0.5	0.07	123	71	133	80
1	65	1	0	-1.38	11	24.61	10	9.3	0.36	2.41	0.59	0.16	20	0.36	10	246	10	70	65	69	64	71	68	70	75	9	81	0.99	1.75	0.66	0.62	0.25	105	58	106	58
1	67	0	0	0	17	23.71	10	8.9	0.25	2.28	0.6	0.15	20.1	0.36	10	252	10	75	74	72	76	78	73	76	76	9	88	1.02	1.39	0.51	0.49	0.08	107	64	112	71
1	65	1	0	0.88	16	23.24	10	10.6	0.25	1.98	0.59	0.19	20.4	0.37	9	241	9	71	70	68	69	75	72	72	70	10	105	1.83	1.88	0.18	0.28	0	131	66	149	76
1	65	1	0	2.22	16	22.67	10	10.3	0.24	2.3	0.57	0.19	20.6	0.38	8	278	8	83	82	82	84	82	80	85	84	9	91	1.23	1.69	0.51	0.47	0.05	122	64	112	67
1	79	1	-0.1	0	20	23.05	10	6.1	0.5	3.08	0.66	0.11	20.6	0.38	8	223	8	74	74	73	73	76	73	75	75	8	88	1.22	1.65	0.51	0.47	0.09	109	59	118	70
1	65	0	0	-1.5	13	25.11	10	8.3	0.37	2.76	0.61	0.13	21.4	0.38	9	258	9	81	80	83	86	80	76	81	81	9	101	1.21	2.5	0.71	0.07	0.43	134	95	95	79
2	73	0	0	0.5	18	23.68	9	7.5	0.29	2.55	0.56	0.14	14.5	0.28	9	238	9	82	81	82	84	84	80	79	82	8	88	1.19	1.98	0.62	0.53	0.16	120	63	114	56
2	81	1	-0.15	-0.75	13	21.66	7	5.5	0.11	1.83	0.42	0.1	15.7	0.29	7	214	6	67	49	73	70	71	62	58	69	8	86	1.01	1.86	0.67	0.56	0.28	116	50	115	63
2	75	0	0	-0.5	14	24.09	8	6.2	0.37	2.6	0.68	0.11	15.9	0.3	7	235	7	78	73	83	79	81	71	77	76	7	92	1.15	1.59	0.52	0.55	0.12	124	66	123	56
2	74	1	0	-0.75	14	21.79	10	3.2	0.44	3.05	0.59	0.06	16.1	0.3	10	214	10	78	75	78	75	77	77	79	79	8	91	1.68	2.15	0.46	0.47	0.12	145	69	71	78
2	73	0	0	-0.4	15	22.76	8	4.7	0.26	2.77	0.43	0.09	16.3	0.3	8	226	8	86	84	87	85	85	85	87	90	7	105	1.6	3.01	0.67	0.67	0.37	126	78	121	95
2	82	0	-0.1	-1.88	16	23.89	8	8.8	0.11	1.64	0.53	0.16	16.4	0.31	8	276	8	87	84	91	88	89	81	84	88	7	98	2.03	2.45	0.41	0.38	0.08	121	79	118	75
2	58	0	0	-0.88	14	24.48	10	6.5	0.23	2.57	0.44	0.12	16.5	0.3	8	249	8	84	82	83	82	83	83	84	86	8	91	1.16	1.57	0.53	0.49	0.16	116	64	121	61
2	59	1	0	-1.13	10	23.11	9	6	0.33	2.7	0.57	0.1	16.5	0.3	10	249	10	72	63	70	66	67	72	77	79	10	81	1.18	1.66	0.53	0.61	0.13	94	61	98	70
2	77	0	0	-1.5	15	23.62	8	4.7	0.42	3.15	0.53	0.09	16.5	0.3	9	228	9	72	70	74	77	71	67	70	75	9	78	0.93	1.91	0.71	0.69	0.28	86	56	98	72
2	79	0	-0.05	1.6	10	23.39	9	3.6	0.35	2.77	0.58	0.06	16.5	0.3	9	240	9	78	76	78	77	81	78	75	78	8	94	1.26	1.92	0.58	0.48	0.13	115	77	120	64
2	69	0	0	0.88	9	24.24	8	10	0.22	1.91	0.76	0.18	16.5	0.31	10	252	10	82	82	83	83	81	80	82	83	9	96	1.51	1.53	0.12	0.06	0	116	71	131	67
2	66	0	0	1	13	23.59	10	6.9	0.15	2.32	0.35	0.12	16.7	0.31	10	297	10	78	73	81	79	72	74	78	83	9	78	0.93	2.11	0.74	0.72	0.29	105	58	81	67
2	80	0	-0.1	1	13	25.11	9	9.5	0.18	2.01	0.55	0.17	16.8	0.31	10	258	9	74	71	74	75	80	76	68	72	10	107	0.94	2.03	0.74	0.72	0.63	158	60	132	78
2	73	0	-0.05	0.25	14	23.63	9	9.5	0.23	2.08	0.66	0.18	16.8	0.32	8	272	8	78	57	82	85	78	73	70	83	8	101	1.36	2.03	0.57	0.51	0.16	133	62	140	68
2	79	0	0	-0.38	13	22.79	10	7.6	0.29	2.33	0.67	0.14	17.2	0.31	10	216	10	64	55	59	60	68	66	65	65	7	71	0.82	1.53	0.68	0.61	0.2	71	50	96	69
2	84	0	-0.1	-1.38	14	22.93	8	7.1	0.31	2.36	0.7	0.13	17.2	0.32	8	254	8	78	76	75	79	81	76	77	80	7	91	1.1	1.63	0.57	0.44	0.13	107	73	116	67
2	87	0	0	-0.5	10	24.09	9	7.5	0.31	2.41	0.66	0.13	17.2	0.32	8	261	8	78	75	77	75	80	77	80	78	7	95	1.5	1.8	0.4	0.36	0.06	107	69	126	77
2	80	0	0	-0.13	12	23.99	9	7.8	0.29	2.63	0.53	0.14	17.3	0.32	9	259	9	79	57	81	76	85	71	75	88	8	102	1.37	2.14	0.59	0.63	0.15	136	75	123	73
2	80	0	-0.1	1	13	25.11	10	11.2	0.09	1.47	0.5	0.2	17.7	0.33	10	262	10	77	75	78	76	81	78	73	75	8	102	0.79	1.96	0.79	0.71	0.71	147	59	126	76
2	67	1	0	0.25	10	22.93	9	5.4	0.36	2.79	0.57	0.09	17.9	0.32	5	252	8	90	88	89	90	93	91	87	87	8	105	1.52	2.62	0.63	0.6	0.21	135	85	126	75
2	72	0	0	1.63	14	23.79	8	6.6	0.34	2.8	0.55	0.11	17.9	0.33	8	264	8	77	76	77	78	77	73	78	80	8	98	1.34	2.08	0.59	0.5	0.15	122	89	120	63
2	71	0	0	-1.5	20	24.9	10	10	0.19	1.98	0.62	0.18	17.9	0.33	9	292	9	68	29	66	58	80	69	63	70	8	78	1.22	1.48	0.37	0.12	0.02	103	55	92	60
2	81	1	-0.15	-0.5	12	24.61	8	11.6	0.15	1.84	0.56	0.21	18	0.33	9	251	9	70	69	66	68	72	73	71	71	9	83	1.05	1.97	0.68	0.67	0.34	95	67	102	69
2	65	0	0	1.25	15	24.36	9	8.4	0.34	2.56	0.65	0.14	18.5	0.34	8	241	8	83	77	82	82	89	80	80	86	9	106	1.22	1.82	0.57	0.6	0.19	141	79	138	66
2	66	0	0	1.25	15	24.36	9	8.4	0.34	2.56	0.65	0.14	18.5	0.34	10	243	10	83	79	81	82	88	81	82	86	10	108	1.23	1.83	0.57	0.58	0.19	141	79	138	66
2	70	0	0	1.25	12	23.01	10	7.4	0.3	2.46	0.63	0.13	18.6	0.34	9	245	9	66	54	73	67	59	54	69	77	8	86	1.21	2.5	0.71	0.69	0.28	113	60	101	69
2	72	0	0	2.5	17	24.2	8	9.1	0.24	2.18	0.64	0.16	18.7	0.34	7	268	7	68	33	75	75	68	62	41	74	7	94	1.3	2.15	0.62	0.54	0.16	130	75	105	67
2	72	0	0	0.5	15	22.96	10	9.4	0.14	1.86	0.51	0.17	18.7	0.35	10	264	10	78	77	78	79	81	75	78	79	10	100	1.09	1.4	0.46	0.43	0.06	132	60	134	72
2	84	0	0	0.38	12	23.43	10	9.4	0.19	1.91	0.65	0.18	18.8	0.35	10	273	10	78	68	70	80	85	81	79	72	8	100	1.45	1.49	0.19	0.12	0	119	75	134	71
2	51	1	0	0.25	20	22.8	9	10.3	0.22	1.95	0.74	0.18	19	0.34	10	265	10	83	80	82	83	86	80	82	84	9	97	1.41	2.17	0.59	0.53	0.25	123	88	118	60
2	77	0	0	0	12	23.44	10	10.6	0.3	2.51	0.59	0.18	19	0.35	9	265	9	71	66	71	66	75	70	68	75	8	83	1.03	2.03	0.7	0.64	0.36	99	56	105	73
2	68	1	0	1.13	16	23.21	9	7.2	0.39	2.82	0.61	0.12	19.1	0.35	10	239	10	86	85	84	85	89	85	89	86	9	96	1.25	2.35	0.68	0.69	0.3	101	66	132	83
2	68	1	0	1.13	16	23.21	8	7.2	0.39	2.82	0.61	0.12	19.1	0.35	10	239	10	86	85	84	85	89	85	89	86	9	98	1.25	2.35	0.68	0.69	0.3	101	66	132	83
2	68	1	0	0.38	15	22.98	9	7.7	0.35	2.61	0.64	0.14	19.1	0.35	9	252	9	84	78	83	84	82	88	84	84	9	89	1.14	2.58	0.74	0.72	0.4	110	70	110	67
2	60	1	0	-0.25	15	23.86	9	9.5	0.27	2.33	0.63	0.16	19.4	0.35	10	253	10	83	78	86	76	78	81	87	88	10	91	1.12	1.81	0.61	0.55	0.21	124	61	101	79
2	57	1	0	-0.75	14	22.23	10	9.9	0.23	2.05	0.69	0.18	19.4	0.36	10	224	10	71	66	74	69	67	69	73	74	10	89	1.15	2.65	0.75	0.7	0.36	108	70	113	66
2	62	0	0	2	18	23.23	10	7.8	0.35	2.61	0.65	0.13	19.5	0.35	10	226	10	80	75	83	82	76	74	80	84	9	97	1.07	1.43	0.5	0.52	0.11	116	64	125	85
2	65	1	0	0.13	13	23.43	8	5.9	0.5	3.12	0.65	0.11	19.5	0.35	10	220	10	83	79	85	86	84	82	79	80	9	100	1.97	2.02	0.16	0.07	0	104	81	133	83
2	65	1	0	0.13	13	23.62	10	5.9	0.5	3.12	0.65	0.11	19.5	0.35	10	220	10	83	79	85	86	84	82	79	80	9	100	1.97	2.02	0.16	0.07	0	104	81	133	83
2	73	0	0	0	12	23.83	10	10.7	0.24	2.43	0.52	0.18	19.6	0.35	10	252	10	72	70	73	70	71	71	74	76	9	90	1.2	1.63	0.5	0.39	0.08	118	78	105	61
2	79	1	0	-0.5	15	21.46	10	8.5	0.35	2.8	0.55	0.17	19.6	0.36	9	263	9	86	81	87	85	83	83	88	93	9	100	1.31	2.17	0.62	0.62	0.26	137	63	132	68
2	62	0	0	1.5	15	23.61	10	8.4	0.34	2.68	0.59	0.14	19.7	0.35	10	262	10	82	81	81	79	81	82	83	84	10	97	0.99	1.77	0.67	0.69	0.4	115	75	121	77
2	71	0	0	2.5	13	22.96	10	6.6	0.44	3.34	0.49	0.13	19.7	0.37	10	218	10	74	71	73	72	76	74	73	73	10	85	0.94	1.79	0.68	0.62	0.31	102	67	113	57
2	68	0	0	0.63	11	24.19	10	9.7	0.28	2.15	0.75	0.17	19.8	0.37	10	260	10	79	72	85	83	77	73	73	81	10	101	1.16	1.69	0.55	0.52	0.07	121	74	130	80
2	71	0	0	2.5	13	22.96	10	6.1	0.49	2.98	0.69	0.11	19.8	0.37	10	218	10	74	71	73	72	76	74	73	73	10	85	0.94	1.79	0.68	0.62	0.31	102	67	113	57
2	65	0	0	0	13	23.91	10	8.1	0.44	2.73	0.75	0.14	20	0.36	10	237	10	85	82	83	85	87	82	84	87	9	90	0.99	1.72	0.64	0.62	0.25	121	68	118	55
2	73	0	0	1.25	14	23.23	10	9.3	0.31	2.39	0.68	0.16	20	0.37	9	243	9	86	84	87	86	87	86	87	86	9	101	1.53	2.43	0.59	0.54	0.1	122	67	128	68
2	58	0	0	0.75	12	22.64	8	10.2	0.19	1.95	0.62	0.17	20.1	0.36	10	289	10	91	89	92	89	93	89	90	92	10	101	1.37	2.51	0.67	0.67	0.44	121	59	137	85
2	75	1	0	0.88	12	25.5	10	9.8	0.22	2.17	0.6	0.15	20.2	0.34	9	244	9	72	71	74	75	75	70	69	70	8	98	1.69	2.58	0.58	0.54	0.15	112	66	135	79
2	72	0	0	0.9	12	23.08	10	9.8	0.28	2.36	0.63	0.17	20.2	0.37	10	238	10	87	86	85	90	87	85	87	90	8	113	1.68	2.01	0.4	0.33	0.02	140	94	148	68
2	67	0	0	0	19	23.46	10	7.7	0.33	2.46	0.69	0.15	20.2	0.38	8	258	8	75	58	64	62	83	78	81	82	8	75	0.77	2.26	0.81	0.78	0.71	68	64	100	69
2	65	0	0	-1	14	23.41	10	11.5	0.22	2.24	0.56	0.2	20.3	0.36	10	278	10	92	93	91	92	96	92	89	90	9	106	1.17	1.68	0.54	0.38	0.11	160	74	138	54
2	67	0	0	-0.75	13	23.02	10	7.9	0.38	2.56	0.73	0.14	20.3	0.37	10	258	10	85	79	82	88	87	78	86	88	8	100	1.35	2.16	0.6	0.59	0.18	139	75	112	75
2	72	0	0	-0.88	18	24.35	10	8.9	0.35	2.55	0.68	0.17	20.4	0.38	9	252	9	86	85	87	86	89	85	84	87	9	99	1.05	1.79	0.64	0.57	0.21	120	88	116	73
2	69	0	0	1.75	15	23.58	10	12.6	0.17	1.91	0.6	0.21	20.5	0.36	10	237	10	83	82	84	81	84	83	82	84	9	93	1.05	2.3	0.73	0.71	0.46	112	71	128	62
2	77	0	0	-1.13	14	25.45	10	14.8	0.2	2.07	0.59	0.25	20.5	0.37	8	321	8	91	82	96	104	89	79	84	92	7	98	1.15	1.37	0.39	0.34	0.03	124	70	127	70
2	56	0	0	0.5	16	23.68	10	10	0.27	2.07	0.78	0.16	20.7	0.36	9	242	9	85	84	84	87	89	84	82	85	10	103	1.47	1.9	0.05	0.04	0.16	136	78	135	61
2	65	1	0	0.63	14	23.12	10	10	0.29	2.16	0.77	0.18	20.7	0.37	10	250	10	78	77	79	79	72	79	77	79	9	92	1.57	1.6	0.14	0.1	0	105	78	121	64
2	68	0	0	0.63	11	24.19	10	11.8	0.26	2.09	0.74	0.21	20.7	0.39	10	262	10	77	73	80	80	78	72	72	78	10	101	1.18	1.75	0.56	0.51	0.1	124	78	128	76
2	62	1	0	0.63	19	23.28	9	8.8	0.37	2.77	0.6	0.16	20.8	0.37	10	248	10	84	80	85	83	85	85	80	84	9	83	1.06	1.78	0.62	0.6	0.18	98	62	108	64
2	75	1	0	0.63	11	25.5	10	11.7	0.22	2.14	0.6	0.2	20.8	0.37	9	244	9	72	71	73	74	76	70	69	70	8	99	1.75	2.62	0.56	0.52	0.14	115	68	133	80
2	68	0	0	-0.5	16	23.62	10	12.9	0.2	2.03	0.61	0.21	20.9	0.37	10	300	10	77	76	79	78	81	71	73	81	9	80	1.18	1.39	0.38	0.26	0.02	78	70	112	61
2	61	0	0	1.13	15	24.51	10	11.4	0.25	2.2	0.65	0.18	20.9	0.37	9	279	9	87	87	88	88	89	85	86	88	9	109	1.32	1.96	0.56	0.51	0.18	148	81	140	69
2	60	0	0	-1.75	17	25	10	12.2	0.23	2.07	0.71	0.2	20.9	0.38	8	230	8	75	76	75	76	75	74	72	76	8	81	1.31	2.14	0.61	0.52	0.04	93	63	101	67
2	60	1	0	0.5	17	22.65	10	10	0.31	2.39	0.69	0.17	20.9	0.38	10	290	10	85	84	85	84	88	82	83	86	10	94	1.07	2.35	0.73	0.7	0.49	102	81	122	69
2	71	0	0	-0.88	18	24.35	10	9	0.35	2.59	0.65	0.17	21	0.38	10	248	10	84	83	83	83	88	84	82	84	8	95	1.04	1.79	0.64	0.57	0.21	119	85	110	66
2	62	0	0	1.5	15	23.61	10	10.8	0.31	2.32	0.73	0.19	21.1	0.38	10	270	10	82	81	82	80	80	80	84	83	9	108	1.08	1.83	0.65	0.64	0.37	127	78	134	92
2	62	0	0	-0.25	16	24.41	10	11	0.27	2.35	0.62	0.18	21.1	0.38	10	298	10	89	87	89	89	86	92	87	90	10	112	1.49	1.86	0.44	0.29	0.03	145	73	156	72
2	57	1	0	-1.88	17	24.17	10	8	0.39	2.71	0.67	0.14	21.4	0.39	10	250	10	79	75	81	78	76	73	80	84	10	93	1.11	1.81	0.61	0.58	0.12	112	72	118	69
2	58	0	0	-0.88	16	23.46	10	9.9	0.29	2.27	0.7	0.18	21.7	0.39	9	262	9	89	86	90	88	86	85	92	94	9	99	1.21	2.02	0.62	0.59	0.24	133	72	129	62
2	71	0	0	0.88	12	23.61	10	13.3	0.19	2.01	0.59	0.23	22	0.39	10	253	10	90	88	90	89	89	86	90	93	9	106	1.35	3.27	0.75	0.7	0.57	118	94	125	86
2	60	0	0	-0.13	13	23.22	10	13.7	0.19	1.82	0.73	0.24	22.3	0.4	10	250	10	87	87	84	86	90	86	88	89	10	97	1.19	2.26	0.68	0.68	0.46	123	71	125	71
2	60	1	0	0.5	17	22.65	10	11.9	0.29	2.15	0.78	0.2	22.7	0.41	10	291	10	84	83	85	84	88	80	81	84	7	92	1.04	2.32	0.74	0.69	0.49	99	88	116	64
3	82	0	0	4.38	18	22.31	7	2.9	0.1	1.71	0.43	0.05	18	0.26	7	273	7	70	61	61	73	67	69	75	75	7	63	0.52	1.97	0.89	0.89	0.89	87	45	54	66
3	76	0	0	-0.88	14	25.26	7	6.5	0.06	1.26	0.48	0.12	13.9	0.26	8	248	8	71	69	72	68	73	70	71	72	7	82	1.46	1.58	0.26	0.11	0	117	60	90	58
3	68	1	0	-1.75	18	24.17	8	6.2	0.07	1.38	0.46	0.1	14.1	0.26	10	259	9	68	55	61	73	73	69	69	74	9	91	1.09	1.7	0.59	0.57	0.17	115	66	110	73
3	78	0	-0.1	1.25	11	23.59	10	10.3	0.11	1.56	0.55	0.19	15.5	0.3	8	274	8	78	75	80	83	85	73	73	76	7	88	1.39	1.94	0.53	0.62	0.09	108	57	121	66
3	80	1	0	-1	13	24.27	10	3.1	0.41	3.88	0.34	0.06	16.6	0.31	10	214	10	86	85	88	88	83	83	87	90	8	88	1.13	1.89	0.63	0.62	0.12	107	59	112	74
3	86	1	0	-0.5	11	22.69	10	6.1	0.36	3.07	0.48	0.11	16.6	0.31	10	252	10	69	55	74	78	74	67	69	63	9	97	0.96	1.54	0.61	0.53	0.17	132	74	109	72
3	82	1	-0.1	-1	16	22.65	9	5.6	0.39	2.88	0.59	0.11	16.7	0.31	8	270	8	77	64	67	67	86	81	80	79	8	76	0.85	2.02	0.76	0.73	0.45	78	57	111	56
3	72	0	0	-0.25	11	24.44	10	5.1	0.19	2.12	0.53	0.08	16.8	0.31	10	263	10	88	86	89	86	88	84	86	92	9	95	1.21	1.98	0.62	0.64	0.19	112	64	130	74
3	84	0	0	1.25	16	23.6	9	10.9	0.1	1.61	0.5	0.18	16.9	0.3	10	281	10	70	67	68	65	75	68	68	77	8	81	1.12	1.43	0.47	0.51	0.07	114	50	101	58
3	79	1	-0.1	0.88	14	22.72	8	4.5	0.13	2.29	0.31	0.08	16.9	0.31	7	223	7	67	60	68	70	70	63	61	71	7	86	1.35	1.7	0.44	0.39	0.06	126	50	115	52
3	73	1	-0.05	1.25	11	23.41	10	4.6	0.45	3.17	0.56	0.08	17.1	0.32	10	224	10	74	68	73	77	76	74	73	73	9	103	1.95	2.23	0.32	0.3	0.02	149	65	129	69
3	68	1	-0.1	1	16	23.95	8	9.1	0.22	2.37	0.5	0.18	17.1	0.32	8	225	8	69	56	70	74	77	69	63	59	7	81	1.1	2.1	0.68	0.59	0.26	109	55	89	71
3	75	0	0	12.5	11	22.41	10	4.7	0.43	3.05	0.59	0.08	17.3	0.31	10	257	10	82	78	81	80	85	79	82	83	9	101	1.42	2.13	0.56	0.49	0.11	136	74	119	73
3	73	1	-0.05	1.25	11	23.41	10	4.8	0.45	3.02	0.62	0.08	17.4	0.33	8	228	8	74	67	75	77	75	73	72	73	8	101	1.95	2.15	0.27	0.26	0.01	140	62	130	72
3	68	0	0	0.5	16	24.06	10	9.8	0.22	2.18	0.59	0.17	17.6	0.32	10	241	10	72	58	79	76	64	60	70	83	9	83	1.18	1.86	0.58	0.53	0.12	114	57	95	66
3	66	0	-0.1	1	9	23.46	9	9.5	0.21	2.12	0.59	0.17	17.6	0.32	9	271	9	86	82	87	83	85	82	86	90	8	95	1.12	1.7	0.58	0.49	0.21	105	56	142	77
3	74	1	0	0	15	22.9	9	9.1	0.25	2.12	0.7	0.17	17.8	0.33	7	272	7	88	88	86	89	90	87	87	88	10	104	1.6	1.94	0.41	0.45	0.04	123	74	143	74
3	68	1	0	1.5	15	22.98	10	9.4	0.23	2.01	0.73	0.16	17.9	0.32	10	250	10	79	77	79	76	78	80	82	81	10	88	1.29	1.54	0.39	0.39	0.02	99	70	106	80
3	81	1	0	1.5	17	24.48	8	7.7	0.31	2.26	0.75	0.13	18.2	0.32	8	241	8	83	82	86	82	82	80	82	87	9	94	1.3	1.62	0.44	0.44	0.04	115	81	118	64
3	77	0	-0.1	1	11	23.76	9	12	0.21	1.99	0.58	0.22	18.3	0.28	9	249	9	74	73	78	74	72	70	73	77	8	89	1.25	1.74	0.53	0.49	0.14	103	62	121	70
3	72	1	0	0.88	10	23.4	9	7	0.17	2.64	0.31	0.11	18.4	0.34	10	278	9	84	82	86	87	86	81	82	84	10	97	1.38	1.85	0.5	0.44	0.09	120	74	125	68
3	66	1	0	-3.75	18	24.41	10	11.1	0.18	1.77	0.7	0.2	18.4	0.34	9	267	9	72	73	71	71	71	70	75	71	7	81	1.01	1.79	0.65	0.65	0.14	97	74	85	66
3	70	1	0	2	13	22.4	10	7.5	0.3	2.44	0.63	0.13	18.5	0.34	9	228	9	76	70	79	72	76	72	77	82	10	105	1.07	1.73	0.62	0.48	0.19	151	71	126	72
3	69	0	0	1.5	11	24.32	10	10.8	0.22	2.15	0.58	0.18	18.6	0.34	8	268	8	87	86	87	89	89	87	84	88	8	101	1.47	1.72	0.38	0.33	0.04	124	84	128	67
3	58	0	-0.05	-5.5	20	26.66	7	12.4	0.22	2.08	0.64	0.21	18.8	0.34	8	270	8	83	76	81	78	100	84	76	77	7	94	1.14	1.36	0.39	0.33	0.03	125	73	114	63
3	68	1	0	-0.63	15	23.66	8	11.9	0.2	1.79	0.79	0.21	18.8	0.35	10	260	9	72	70	69	74	73	69	71	74	7	86	1.15	1.75	0.58	0.54	0.16	117	61	107	57
3	65	0	0	-1	12	24.24	10	9.7	0.29	2.31	0.69	0.16	18.9	0.34	10	266	9	80	79	81	79	81	80	81	80	9	84	0.97	1.64	0.63	0.55	0.19	98	69	114	56
3	65	0	0	-1	14	24.23	10	9.7	0.25	2.11	0.72	0.16	19	0.34	10	262	10	81	82	81	79	81	82	80	83	7	87	1.15	1.5	0.48	0.43	0.06	99	70	115	63
3	75	0	0	12.5	11	22.41	10	5.7	0.43	2.76	0.71	0.11	19	0.36	9	258	9	83	80	82	80	86	82	82	85	9	100	1.4	2.14	0.58	0.49	0.12	141	73	110	74
3	76	1	-0.1	0.13	13	23.65	9	7.7	0.37	3.24	0.44	0.14	19	0.36	10	266	10	89	89	91	87	87	89	90	92	7	92	1.5	2.23	0.56	0.55	0.22	104	70	119	77
3	60	1	0	2	14	22.34	10	9.5	0.23	2.08	0.67	0.17	19	0.36	10	246	10	82	77	80	79	86	81	84	84	8	97	1.22	1.89	0.6	0.54	0.2	127	60	128	71
3	72	1	0	0.25	14	23.4	10	10.9	0.24	2.11	0.67	0.19	19.1	0.35	10	235	10	78	76	79	77	78	75	79	80	9	106	1.28	2.29	0.66	0.61	0.24	142	82	120	81
3	80	1	0	1.13	17	24.13	10	3.6	0.41	3.32	0.67	0.07	19.2	0.35	10	205	10	78	73	81	76	73	74	81	84	10	90	1.11	1.77	0.6	0.62	0.12	111	63	110	78
3	68	0	0	0.33	13	23.29	10	9.3	0.34	2.4	0.75	0.17	19.2	0.36	10	249	10	77	75	76	77	77	71	79	80	9	98	1.27	1.67	0.5	0.46	0.14	129	64	135	65
3	57	0	0	0.5	14	24.12	10	7.5	0.38	2.55	0.74	0.12	19.3	0.35	10	240	10	88	85	89	87	86	86	90	91	9	97	1.19	1.64	0.2	0.46	0.01	133	72	115	67
3	73	0	0	-0.5	11	22.99	10	10	0.24	2.15	0.66	0.19	19.3	0.35	9	249	9	89	84	93	86	90	84	85	97	9	105	1.3	1.82	0.53	0.49	0.12	144	91	118	66
3	76	1	0	0.25	9	22.83	10	9.2	0.3	2.3	0.72	0.16	19.4	0.35	10	237	10	78	76	79	78	81	77	76	77	8	87	1.67	2	0.9	0.42	0.01	96	78	115	58
3	63	0	0	1.75	18	23.66	10	8.3	0.32	2.42	0.69	0.14	19.5	0.35	9	274	9	89	81	88	80	91	92	91	92	9	102	1.28	2.21	0.64	0.62	0.23	126	64	142	74
3	69	1	-0.05	0.25	18	22.56	8	14.1	0.18	1.83	0.67	0.26	19.7	0.36	8	291	8	90	79	82	83	85	81	96	112	7	94	1.37	1.82	0.49	0.48	0.11	113	91	106	67
3	77	0	-0.1	0.88	18	24.2	9	8.9	0.34	2.69	0.6	0.17	19.8	0.37	9	296	8	78	70	69	73	83	86	79	79	8	86	0.97	1.33	0.51	0.49	0.07	106	56	106	77
3	68	0	0	4	14	23.69	10	10.2	0.3	2.28	0.73	0.18	19.8	0.38	7	260	7	89	83	92	83	84	91	92	93	9	105	1.27	1.83	0.56	0.37	0.11	138	64	129	90
3	67	1	0	-0.75	16	23.92	10	10	0.27	2.43	0.58	0.16	19.9	0.34	7	245	7	80	75	83	79	80	75	80	85	10	92	1.23	1.88	0.58	0.56	0.22	125	57	124	61
3	67	0	0	-0.5	15	23.9	9	9.1	0.25	2.07	0.73	0.15	20	0.36	10	247	10	80	77	77	79	83	80	81	81	10	86	0.95	1.56	0.61	0.56	0.19	103	65	104	69
3	71	0	-0.05	-0.25	12	24.32	8	11.8	0.14	1.64	0.64	0.21	20	0.36	8	263	8	83	83	85	82	83	80	82	86	7	97	1.34	2.49	0.67	0.59	0.28	116	65	132	75
3	66	1	0	3	17	23.24	10	11.7	0.23	2.22	0.58	0.21	20.1	0.37	10	239	10	86	84	88	85	86	87	85	86	8	111	1.41	2.36	0.62	0.62	0.18	154	55	158	78
3	59	1	0	0	14	25.39	10	12.9	0.22	1.9	0.77	0.23	20.1	0.37	9	265	9	81	79	82	83	84	77	77	83	8	100	1.18	1.52	0.47	0.39	0.05	125	69	147	59
3	69	1	-0.05	0.25	18	22.56	10	13.7	0.19	1.76	0.78	0.26	20.1	0.38	8	291	8	90	81	83	83	87	84	98	102	7	99	1.2	1.6	0.5	0.46	0.11	124	103	107	63
3	72	1	0	-0.4	13	23.69	10	8.7	0.29	2.45	0.61	0.16	20.2	0.37	7	247	7	84	82	82	83	83	81	87	88	8	97	1.5	1.73	0.36	0.4	0.03	109	77	127	76
3	57	0	0	0.25	15	23.57	10	11.2	0.26	2.16	0.69	0.2	20.2	0.37	10	249	10	90	81	91	90	92	83	88	95	10	103	1.24	1.87	0.57	0.52	0.14	142	80	118	73
3	78	0	0	-0.5	16	24.36	9	10.8	0.24	2.01	0.75	0.19	20.3	0.36	8	250	8	84	83	81	81	84	83	89	89	8	84	1.4	1.95	0.53	0.51	0.13	115	74	90	58
3	73	0	0	0.6	13	24.26	10	13	0.15	1.7	0.65	0.22	20.4	0.36	9	263	9	78	77	77	77	78	77	80	79	8	89	1.06	1.54	0.55	0.49	0.15	115	75	105	61
3	79	1	-0.1	0.88	14	22.72	10	8.1	0.43	2.62	0.79	0.14	20.4	0.37	10	219	10	70	66	69	70	73	68	67	70	8	89	1.38	1.73	0.44	0.4	0.07	125	54	120	56
3	74	1	0	-0.25	14	22.76	10	11.4	0.26	2.16	0.69	0.2	20.5	0.37	10	254	10	84	82	85	85	84	81	81	86	8	98	1.56	1.88	0.41	0.46	0.04	123	63	129	76
3	65	0	0	1.25	14	22.96	9	9.8	0.32	2.43	0.68	0.17	20.6	0.36	9	259	9	87	86	91	87	85	83	88	88	9	107	1.17	1.62	0.52	0.37	0.08	142	78	134	75
3	60	0	0	-0.25	14	26.59	10	11.2	0.27	2.41	0.58	0.18	20.7	0.36	9	275	9	78	75	78	81	80	72	79	80	9	87	1.05	1.71	0.61	0.59	0.18	108	60	119	63
3	59	1	-0.05	-4.5	19	25.27	9	12.3	0.29	2.6	0.54	0.2	20.8	0.37	8	261	8	84	77	77	83	95	83	79	89	8	92	1.27	2.07	0.61	0.52	0.12	124	63	120	61
3	64	0	0	-1.75	14	23.33	10	12.4	0.17	1.82	0.65	0.21	20.8	0.37	8	285	8	85	82	85	85	87	80	83	90	8	103	1.22	1.71	0.53	0.54	0.13	115	67	132	78
3	76	0	-0.05	0.25	12	24.34	10	14.3	0.19	1.82	0.72	0.26	20.8	0.39	10	271	10	77	72	79	78	80	73	72	80	10	91	1.27	1.27	0.08	0.07	0	123	58	101	81
3	77	1	0	-0.5	12	22.95	10	13	0.22	2.04	0.66	0.24	20.9	0.38	10	283	10	86	83	82	83	86	80	88	87	10	103	1.48	1.54	0.19	0.24	0	125	84	128	75
3	70	0	0	0.13	17	22.96	10	12	0.21	2.22	0.54	0.22	20.9	0.38	10	269	10	87	87	88	86	87	84	86	89	10	107	1.54	2.07	0.5	0.49	0.13	138	71	146	74
3	57	1	0	-0.25	17	25.18	10	14.2	0.18	1.72	0.75	0.26	21	0.37	10	289	10	83	82	83	88	86	83	79	80	7	92	1.2	1.59	0.48	0.51	0.07	108	77	122	61
3	60	0	0	1.38	13	23.69	10	15.2	0.06	1.09	0.66	0.27	21	0.38	9	300	9	91	84	96	84	81	87	99	101	9	109	1.32	1.62	0.43	0.35	0.64	134	92	140	70
3	57	0	-0.05	-0.25	20	24.16	10	9.2	0.32	2.34	0.74	0.15	21.1	0.32	6	256	6	83	82	86	84	78	82	82	85	6	81	1.14	1.95	0.64	0.6	0.26	113	62	98	54
3	82	0	0	-0.63	19	22.74	10	7.6	0.4	2.95	0.57	0.13	21.1	0.37	7	246	7	93	87	95	89	95	96	93	92	8	95	1.4	2.24	0.6	0.48	0.19	107	82	146	47
3	76	0	-0.05	0.25	12	24.34	10	13.8	0.19	1.78	0.77	0.25	21.1	0.39	10	272	10	78	74	79	79	80	74	74	79	10	93	1.3	1.3	0.08	0.07	0	123	62	100	85
3	69	0	0	0.25	16	23.91	10	12.1	0.23	2.06	0.67	0.21	21.2	0.38	10	246	10	80	75	81	78	76	78	82	82	9	91	1.17	1.74	0.57	0.49	0.11	103	66	116	78
3	77	0	-0.1	0.88	18	24.2	9	9.5	0.35	2.69	0.6	0.17	21.3	0.39	9	296	9	78	70	68	72	84	89	75	80	7	82	0.99	1.4	0.53	0.49	0.09	86	55	108	81
3	65	1	0	-0.4	15	22.57	10	9.9	0.31	2.36	0.71	0.17	21.4	0.38	10	226	10	76	74	77	74	75	74	74	80	9	89	1.04	2	0.69	0.66	0.29	102	67	119	68
3	63	0	0	-0.13	12	23.81	10	10.5	0.32	2.59	0.6	0.18	21.4	0.38	10	267	10	91	90	93	91	91	89	90	93	10	110	1.31	1.8	0.51	0.47	0.13	135	83	146	75
3	83	1	-0.1	0.13	12	23.27	10	11.6	0.25	2.16	0.68	0.22	21.6	0.39	10	243	10	76	74	75	73	79	76	75	77	9	84	1.04	1.7	0.61	0.59	0.13	106	62	107	60
3	58	0	-0.1	1	16	23.6	10	11.7	0.27	2.18	0.71	0.2	21.8	0.38	10	244	10	83	81	82	78	85	84	83	85	9	84	0.91	2.38	0.79	0.7	0.67	102	67	108	60
3	67	1	-0.1	-0.13	16	24.35	10	12.4	0.25	2.18	0.66	0.21	22.1	0.39	9	271	9	86	80	90	79	84	83	89	92	8	102	1.24	1.66	0.51	0.5	0.14	128	77	133	69
3	80	1	0	-0.75	14	23.39	10	11	0.32	2.39	0.7	0.19	22.4	0.39	9	258	9	84	80	84	84	86	83	85	85	8	91	1.35	1.6	0.4	0.44	0.06	103	65	137	57
